# Supplementary material for: Microstructural asymmetries of the planum temporale predict functional lateralization of auditory-language processing
Source: eLife. 2024 Dec 16;13:RP95547. doi: 10.7554/eLife.95547 (PMC11649236; doi:10.7554/eLife.95547)
Supplement: Supplementary file 2. — (a) The Heschl's gyrus (HG) gyrification patterns of subjects included in the present study. [file elife-95547-supp2.csv]

supplementary file 2a. The HG gyrification patterns of subjects included in the present study
subID	HG_type	description of abbrevation
100206	L2/R1	L1/R1: Left single HG/ Right single HG
100307	L1/R1	L2/R1: Left duplicated HG/ Right single HG
100408	L2/R1	L1/R2: Left single HG/ Right duplicated HG
100610	L1/R1	L2/R2: Left duplicated HG/ Right duplicated HG
101006	L1/R1	HG: Heshcl's gyrus
101309	L2/R2
101410	L1/R1
102008	L1/R2
102513	L2/R1
102614	L1/R2
102715	L2/R1
102816	L2/R2
103010	L1/R2
103111	L1/R2
103212	L2/R2
103414	L1/R1
103515	L2/R1
103818	L2/R1
104012	L2/R1
104416	L1/R1
104820	L1/R1
105014	L1/R1
105115	L1/R2
105216	L1/R1
105923	L1/R1
106016	L1/R1
106319	L1/R1
106521	L2/R2
106824	L2/R2
107018	L2/R1
107220	L1/R2
107321	L1/R1
107422	L2/R1
108020	L1/R1
108121	L2/R1
108222	L1/R2
108323	L1/R1
108525	L2/R2
108828	L1/R2
109123	L1/R1
109325	L1/R1
109830	L2/R1
110411	L2/R2
111009	L2/R1
111413	L1/R1
111514	L1/R1
111716	L1/R2
112314	L1/R2
112516	L1/R1
112819	L1/R2
112920	L1/R1
113215	L2/R1
113316	L1/R2
113619	L1/R1
113922	L2/R1
114116	L2/R2
114217	L1/R1
114318	L2/R2
114419	L1/R1
114621	L1/R1
114823	L2/R2
115017	L1/R1
115219	L1/R1
115320	L1/R1
115724	L1/R2
115825	L2/R1
116423	L2/R1
116524	L1/R1
116726	L1/R1
117021	L2/R2
117122	L1/R1
117324	L1/R1
117930	L1/R2
118023	L1/R1
118124	L1/R1
118225	L1/R2
118528	L1/R1
118730	L1/R1
118831	L2/R2
118932	L1/R1
119025	L1/R2
119126	L2/R1
119732	L1/R1
119833	L2/R1
120414	L1/R2
120515	L2/R2
120717	L1/R2
121315	L2/R1
121416	L1/R1
121618	L1/R1
121820	L1/R1
121921	L2/R1
122317	L2/R2
122822	L2/R1
123117	L1/R2
123521	L2/R2
123723	L1/R2
123824	L1/R1
123925	L2/R1
124220	L1/R1
124624	L1/R1
124826	L1/R1
125222	L1/R1
125424	L1/R2
126325	L1/R2
126426	L1/R2
126628	L1/R1
127226	L1/R2
127327	L1/R1
127630	L1/R1
127731	L2/R1
127933	L1/R1
128026	L2/R1
128127	L1/R2
128632	L2/R1
128935	L1/R2
129028	L1/R1
129129	L1/R2
129331	L2/R1
129533	L2/R1
129634	L1/R1
129937	L1/R1
130013	L1/R2
130114	L2/R1
130417	L1/R1
130619	L2/R1
130720	L1/R1
130821	L2/R1
130922	L2/R1
131217	L1/R1
131419	L1/R1
131722	L1/R2
131924	L1/R1
132017	L1/R1
132118	L1/R1
133019	L1/R1
133625	L1/R2
133827	L1/R1
133928	L1/R1
134021	L1/R1
134223	L2/R2
134324	L1/R1
134425	L1/R1
134728	L2/R1
135124	L2/R1
135225	L2/R1
135528	L1/R1
135629	L2/R1
135730	L2/R2
136126	L1/R1
136227	L1/R2
136631	L1/R1
137027	L1/R2
137128	L1/R2
137229	L2/R1
137431	L2/R1
137532	L2/R1
137633	L1/R2
137936	L1/R1
138130	L1/R1
138231	L1/R1
138332	L1/R1
138534	L1/R1
138837	L2/R2
139233	L1/R1
139839	L2/R1
140319	L2/R1
140420	L1/R2
140824	L1/R1
140925	L1/R2
141119	L1/R1
141422	L1/R2
142424	L1/R1
142828	L1/R1
143224	L2/R1
143325	L1/R1
143426	L2/R2
144125	L1/R1
144428	L2/R2
144731	L2/R2
144832	L1/R1
144933	L1/R1
145531	L1/R1
145632	L2/R1
145834	L1/R1
146129	L1/R1
146432	L2/R2
146533	L1/R2
146634	L1/R1
146735	L1/R2
146937	L2/R1
147030	L1/R2
147636	L1/R1
148032	L1/R1
148133	L1/R2
148335	L1/R1
148436	L1/R1
148941	L2/R2
149236	L1/R1
149337	L2/R1
149539	L1/R1
149741	L1/R1
149842	L1/R1
150423	L1/R1
150524	L1/R1
150625	L1/R2
150726	L2/R1
150928	L2/R1
151021	L1/R2
151223	L1/R1
151324	L1/R1
151526	L1/R1
151627	L1/R1
151728	L1/R1
151829	L1/R1
152427	L1/R1
152831	L1/R1
153025	L1/R2
153126	L1/R2
153227	L1/R1
153429	L1/R1
153631	L1/R1
153732	L2/R2
153833	L1/R1
153934	L1/R1
154229	L1/R1
154330	L2/R1
154431	L2/R2
154532	L1/R1
154734	L1/R1
154835	L1/R1
154936	L1/R2
155231	L1/R1
155635	L1/R1
156031	L1/R1
156233	L1/R1
156334	L1/R1
156536	L1/R1
156637	L2/R1
157336	L2/R1
157437	L1/R1
157942	L1/R2
158035	L1/R1
158136	L1/R1
158338	L2/R1
158540	L1/R1
158843	L1/R1
159138	L2/R1
159239	L1/R1
159340	L2/R1
159441	L1/R2
159744	L1/R1
159845	L2/R1
160123	L1/R1
160729	L2/R1
160931	L1/R1
161327	L1/R2
161630	L1/R2
161731	L1/R1
161832	L1/R1
162026	L1/R1
162228	L1/R1
162329	L1/R1
162935	L1/R1
163129	L1/R1
163836	L1/R1
164030	L1/R1
164131	L2/R1
164939	L2/R1
165032	L1/R1
165234	L1/R1
165638	L2/R1
165840	L2/R1
165941	L1/R2
166640	L1/R2
167036	L1/R1
167238	L1/R1
167440	L2/R1
168240	L2/R1
168341	L1/R1
168745	L1/R1
168947	L1/R1
169040	L1/R2
169141	L1/R1
169444	L1/R2
169545	L1/R1
169747	L2/R2
169949	L1/R1
170631	L1/R1
170934	L1/R1
171128	L2/R1
171330	L2/R1
171532	L1/R1
171734	L2/R1
172029	L1/R1
172130	L1/R1
172332	L1/R1
172433	L1/R2
172534	L2/R1
172635	L1/R1
172938	L2/R1
173132	L1/R1
173233	L1/R1
173334	L1/R1
173435	L1/R2
173536	L1/R1
173637	L2/R1
173839	L1/R1
173940	L1/R1
174437	L1/R1
174841	L2/R2
175136	L1/R1
175237	L2/R2
175338	L2/R2
175439	L1/R1
175540	L1/R1
175742	L1/R1
176037	L1/R2
176441	L1/R1
176542	L2/R2
176744	L1/R1
176845	L1/R1
177241	L1/R1
177342	L1/R1
177645	L1/R1
177746	L2/R2
178142	L1/R1
178243	L1/R1
178647	L2/R1
178748	L1/R2
178950	L2/R1
179245	L2/R1
179346	L1/R1
179952	L2/R1
180129	L1/R2
180230	L1/R1
180432	L1/R1
180533	L1/R1
180735	L1/R1
181232	L2/R2
181636	L1/R1
182032	L1/R1
182436	L1/R1
182739	L1/R2
182840	L1/R2
183034	L1/R2
183337	L1/R1
183741	L1/R1
185139	L2/R1
185341	L1/R1
185442	L1/R1
185846	L1/R2
185947	L1/R1
186040	L1/R2
186444	L1/R1
186545	L1/R2
186848	L1/R1
186949	L1/R1
187143	L1/R2
187547	L2/R2
187850	L2/R1
188448	L1/R2
188549	L2/R1
188751	L1/R1
189349	L1/R1
189450	L1/R1
190031	L2/R1
191033	L1/R1
191235	L1/R2
191336	L1/R1
191437	L2/R2
191841	L1/R1
191942	L1/R2
192035	L2/R2
192136	L1/R1
192237	L1/R2
192439	L2/R2
192540	L1/R1
192641	L1/R1
193239	L1/R2
193441	L1/R1
193845	L1/R1
194140	L2/R2
194645	L1/R1
194746	L1/R1
194847	L2/R2
195041	L2/R2
195445	L1/R2
195647	L1/R1
195950	L1/R2
196144	L1/R2
196346	L1/R1
196750	L2/R2
196952	L2/R1
197348	L1/R1
197550	L1/R2
197651	L2/R2
198249	L1/R1
198350	L1/R1
198451	L1/R1
198653	L1/R2
198855	L1/R1
199150	L1/R1
199251	L1/R2
199352	L1/R1
199453	L1/R1
200008	L1/R1
200109	L2/R1
200311	L1/R2
200513	L2/R2
200917	L1/R1
201111	L1/R1
201414	L1/R1
201717	L1/R1
201818	L1/R1
203418	L1/R1
203923	L2/R1
204016	L1/R1
204218	L1/R1
204319	L1/R1
204420	L1/R1
204521	L2/R2
204622	L2/R1
205119	L1/R1
205220	L2/R2
205725	L1/R2
205826	L1/R2
206222	L2/R2
206323	L2/R1
206525	L2/R2
206929	L1/R1
207123	L1/R1
208024	L2/R1
208125	L2/R1
208226	L1/R1
208327	L1/R1
208428	L2/R1
208630	L1/R1
209127	L1/R1
209228	L2/R2
209531	L1/R1
209834	L2/R1
209935	L2/R2
210415	L1/R1
210617	L1/R2
211114	L1/R1
211215	L1/R2
211316	L2/R1
211417	L1/R2
211720	L1/R1
211922	L1/R1
212015	L1/R2
212116	L1/R1
212217	L1/R1
212318	L1/R2
212419	L1/R1
212823	L1/R1
213017	L2/R1
213421	L1/R1
213522	L2/R1
214019	L2/R1
214221	L1/R1
214423	L1/R1
214524	L1/R1
214625	L1/R2
214726	L1/R1
217126	L2/R1
217429	L1/R1
219231	L1/R2
220721	L1/R1
221218	L1/R1
221319	L1/R1
227432	L1/R2
227533	L1/R1
228434	L1/R1
233326	L1/R1
236130	L1/R1
237334	L2/R2
238033	L1/R1
239136	L2/R1
239944	L1/R2
245333	L1/R1
246133	L2/R2
248238	L1/R2
248339	L2/R2
249947	L2/R2
250427	L1/R1
250932	L1/R1
251833	L1/R1
255639	L1/R1
255740	L1/R2
256540	L2/R1
257542	L2/R1
257845	L1/R2
263436	L1/R2
268749	L1/R1
268850	L1/R1
274542	L1/R2
275645	L1/R2
280941	L1/R1
281135	L1/R1
283543	L1/R1
284646	L1/R1
285446	L1/R1
286347	L1/R1
286650	L1/R1
287248	L2/R2
289555	L2/R1
290136	L1/R1
297655	L1/R1
298051	L1/R1
298455	L1/R2
299154	L1/R1
299760	L1/R1
300618	L1/R1
300719	L1/R1
303119	L1/R1
303624	L1/R2
304020	L1/R1
304727	L1/R1
307127	L1/R1
308129	L1/R2
308331	L1/R1
310621	L2/R1
311320	L1/R1
314225	L1/R1
316633	L1/R1
316835	L1/R1
317332	L1/R1
318637	L2/R2
320826	L1/R2
321323	L1/R1
322224	L1/R1
325129	L1/R1
329440	L1/R1
329844	L1/R2
330324	L1/R2
333330	L2/R2
334635	L1/R2
336841	L2/R1
339847	L1/R2
341834	L1/R1
346137	L1/R1
346945	L1/R1
348545	L1/R1
349244	L1/R1
350330	L1/R1
351938	L1/R2
352132	L1/R1
353740	L1/R1
355239	L1/R2
356948	L1/R1
358144	L1/R1
361234	L1/R1
361941	L1/R1
362034	L1/R1
365343	L1/R1
366042	L1/R1
366446	L1/R1
368551	L2/R1
368753	L2/R1
376247	L1/R1
377451	L1/R2
378756	L1/R1
378857	L2/R1
380036	L1/R1
381038	L1/R1
381543	L1/R1
382242	L1/R1
385450	L2/R2
386250	L1/R1
387959	L1/R2
391748	L1/R1
392447	L2/R2
392750	L1/R1
393247	L1/R1
393550	L1/R1
394956	L1/R1
395756	L1/R1
395958	L1/R2
397154	L1/R1
397760	L1/R2
397861	L1/R1
406432	L1/R2
406836	L1/R1
412528	L1/R1
413934	L1/R2
414229	L1/R1
419239	L1/R2
421226	L1/R1
422632	L2/R2
424939	L2/R2
429040	L2/R2
432332	L1/R1
436239	L1/R2
436845	L1/R2
441939	L2/R1
445543	L2/R1
448347	L1/R2
449753	L1/R1
453441	L1/R1
453542	L1/R1
454140	L1/R1
456346	L1/R2
459453	L1/R1
463040	L1/R1
467351	L1/R2
468050	L1/R1
473952	L2/R2
480141	L2/R1
481042	L1/R1
485757	L1/R1
486759	L1/R1
492754	L2/R2
495255	L1/R1
497865	L2/R2
499566	L1/R1
500222	L1/R2
506234	L2/R1
512835	L2/R2
513130	L2/R1
513736	L1/R1
516742	L2/R1
517239	L2/R1
519647	L1/R1
519950	L1/R2
520228	L1/R2
521331	L1/R2
523032	L2/R2
524135	L1/R1
525541	L2/R1
529549	L1/R1
529953	L1/R1
530635	L1/R1
531536	L1/R2
531940	L1/R1
536647	L2/R1
541640	L1/R2
545345	L1/R2
547046	L1/R1
548250	L1/R2
549757	L2/R1
550439	L1/R2
552241	L2/R2
553344	L1/R1
555348	L2/R2
555651	L1/R2
555954	L1/R1
557857	L1/R1
558657	L2/R1
558960	L1/R1
559053	L1/R2
559457	L2/R1
561242	L1/R1
561444	L1/R1
561949	L2/R1
562345	L2/R2
562446	L1/R2
565452	L2/R1
566454	L1/R1
567052	L1/R2
567759	L1/R1
567961	L1/R2
568963	L1/R1
569965	L1/R1
571144	L2/R1
571548	L1/R1
572045	L1/R1
573451	L2/R2
576255	L1/R1
578057	L1/R1
578158	L2/R1
579665	L1/R1
579867	L1/R1
580347	L1/R1
580650	L2/R1
580751	L1/R1
581349	L1/R1
581450	L2/R1
585256	L1/R1
585862	L2/R2
586460	L2/R1
587664	L1/R1
588565	L1/R2
589567	L1/R1
590047	L1/R1
592455	L1/R1
594156	L1/R1
598568	L2/R1
599065	L1/R2
599469	L1/R1
599671	L1/R1
601127	L2/R2
604537	L1/R2
609143	L2/R1
611938	L1/R1
613235	L1/R2
613538	L1/R1
614439	L2/R1
615441	L1/R1
615744	L1/R1
616645	L1/R1
617748	L1/R1
618952	L1/R2
620434	L1/R1
623137	L1/R1
623844	L1/R2
626648	L1/R2
627549	L1/R1
627852	L1/R1
633847	L1/R1
634748	L2/R1
635245	L1/R2
638049	L2/R1
644044	L1/R1
645450	L2/R2
645551	L1/R2
647858	L2/R1
654350	L1/R2
654552	L1/R1
654754	L2/R1
656253	L1/R1
657659	L1/R2
660951	L2/R2
662551	L1/R1
664757	L1/R1
665254	L1/R1
667056	L1/R1
668361	L2/R2
671855	L1/R1
672756	L1/R2
673455	L1/R2
675661	L1/R2
677766	L1/R2
679568	L1/R1
679770	L1/R1
680250	L1/R1
680452	L2/R1
680957	L1/R1
685058	L1/R1
686969	L1/R1
687163	L1/R1
689470	L1/R1
690152	L1/R1
692964	L1/R1
693461	L1/R1
693764	L1/R1
694362	L1/R1
695768	L1/R1
698168	L1/R1
700634	L1/R2
701535	L1/R2
702133	L1/R1
704238	L1/R1
705341	L1/R1
706040	L1/R1
707749	L1/R1
713239	L2/R2
715041	L1/R1
715647	L1/R1
715950	L1/R2
720337	L1/R2
725751	L2/R1
727553	L1/R1
727654	L1/R2
728454	L1/R2
729254	L1/R1
729557	L2/R1
731140	L1/R1
732243	L1/R1
737960	L1/R1
742549	L1/R1
748258	L1/R1
748662	L1/R1
749058	L2/R1
749361	L2/R2
751348	L1/R1
751550	L1/R1
753150	L1/R1
753251	L1/R1
756055	L1/R1
757764	L1/R2
759869	L1/R1
760551	L1/R1
761957	L1/R2
763557	L1/R1
765056	L1/R1
765864	L1/R2
766563	L1/R1
769064	L1/R1
771354	L1/R2
773257	L1/R2
774663	L1/R2
779370	L1/R1
782561	L1/R2
784565	L1/R2
786569	L1/R1
788876	L1/R1
789373	L1/R1
792564	L1/R2
792766	L1/R1
792867	L2/R1
793465	L1/R1
800941	L2/R1
802844	L1/R1
803240	L1/R1
804646	L2/R2
809252	L2/R1
810843	L1/R2
812746	L1/R1
814548	L1/R2
814649	L1/R1
815247	L2/R2
816653	L2/R2
818455	L1/R2
818859	L1/R1
825048	L1/R2
825654	L1/R1
826353	L1/R2
826454	L1/R1
827052	L1/R1
828862	L1/R1
832651	L1/R1
833148	L1/R1
833249	L1/R1
835657	L1/R1
837560	L1/R1
837964	L1/R1
841349	L1/R1
844961	L1/R1
845458	L2/R2
852455	L2/R2
856463	L1/R1
856766	L2/R2
856968	L1/R1
857263	L2/R1
859671	L2/R2
861456	L1/R1
865363	L1/R1
867468	L2/R1
869472	L1/R1
870861	L1/R1
871762	L1/R1
871964	L1/R1
872158	L1/R1
872562	L1/R1
873968	L1/R1
877168	L1/R1
877269	L1/R1
878776	L1/R1
878877	L1/R1
880157	L1/R1
884064	L1/R2
885975	L2/R2
886674	L2/R1
887373	L1/R1
888678	L1/R2
889579	L1/R1
891667	L1/R1
894067	L1/R1
894673	L2/R1
894774	L1/R1
896778	L1/R1
896879	L1/R1
898176	L2/R1
899885	L1/R2
901038	L1/R1
901442	L1/R2
902242	L1/R1
905147	L1/R1
907656	L1/R1
910443	L1/R2
912447	L1/R2
917255	L2/R1
917558	L1/R1
919966	L1/R1
926862	L1/R1
927359	L1/R1
929464	L1/R1
930449	L1/R1
932554	L2/R1
933253	L1/R1
937160	L1/R1
947668	L2/R2
951457	L1/R1
952863	L2/R1
953764	L1/R1
955465	L2/R1
957974	L2/R1
962058	L1/R1
966975	L1/R1
971160	L1/R2
972566	L2/R2
973770	L1/R1
978578	L1/R1
979984	L1/R1
983773	L1/R1
984472	L2/R2
987074	L1/R1
989987	L1/R2
990366	L1/R1
991267	L2/R2
992673	L1/R1
992774	L2/R1
993675	L1/R1
995174	L1/R2
996782	L1/R1
